# Supplementary material for: The Association between Sleep Patterns, Educational Identity, and School Performance in Adolescents
Source: Brain Sci. 2023 Jan 20;13(2):178. doi: 10.3390/brainsci13020178 (PMC9954600; doi:10.3390/brainsci13020178)
Supplement: Supplementary file 1 [file brainsci-13-00178-s001.zip]

Archive with 1 entries (1 files):
- brainsci-2145987-supplementary.pdf
